# Supplementary material for: Improving Single-Cell Encapsulation Efficiency and Reliability through Neutral Buoyancy of Suspension
Source: Micromachines (Basel). 2020 Jan 15;11(1):94. doi: 10.3390/mi11010094 (PMC7019761; doi:10.3390/mi11010094)
Supplement: Supplementary file 1 [file micromachines-11-00094-s001.zip]

Archive with 3 entries (2 files):
- micromachines-687474-spplementary/
- micromachines-687474-spplementary/micromachines-687474-supplementary.docx
- micromachines-687474-spplementary/Video S1.avi
